# Supplementary material for: Phenotypic and genetic heterogeneity of Acinetobacter baumannii in the course of an animal chronic infection
Source: Microb Genom. 2025 Feb 19;11(2):001352. doi: 10.1099/mgen.0.001352 (PMC11840173; doi:10.1099/mgen.0.001352)
Supplement: Supplementary Material 1. [file mgen-11-01352-s001.xlsx]

## Sheet: Table S1
TABLE S4. Bacterial strains and primers used in this study.
Strains
Strain name		Description/phenotype			Reference
40288		A. baumannii veterinary clinical strain 40288; carbapenem resistant			(1)
DSM30011		A. baumannii environmental strain			(2)
F14-11		A. baumannii veterinary clinical strain isolated in November 2014			This study
F15-01A		A. baumannii veterinary clinical strain isolated in January 2015			This study
F15-01B		A. baumannii veterinary clinical strain isolated in January 2015			This study
F15-02		A. baumannii veterinary clinical strain isolated in February 2015			This study
F15-06		A. baumannii veterinary clinical strain isolated in June 2015			This study
F16-05		A. baumannii veterinary clinical strain isolated in May 2016			This study
F18-02		A. baumannii veterinary clinical strain isolated in February 2018			This study
F19-02		A. baumannii veterinary clinical strain isolated in February 2019			This study
F19-10-2		A. baumannii supplementary strain isolated in October 2019 isolated on LB-agar			This study
F19-10-4		A. baumannii supplementary strain isolated in October 2019 isolated on LB-agar			This study
F19-10-8		A. baumannii supplementary strain isolated in October 2019 isolated on LB-agar			This study
F19-10-9		A. baumannii supplementary strain isolated in October 2019 isolated on LB-agar			This study
F19-10-MH6		A. baumannii supplementary strain isolated in October 2019 isolated on Mueller-Hinton-agar			This study
F19-10-MH12		A. baumannii supplementary strain isolated in October 2019 isolated on Mueller-Hinton-agar			This study
F19-10-CH3		A. baumannii supplementary strain isolated in October 2019 isolated on CHROMagar			This study
F19-10-CH6		A. baumannii supplementary strain isolated in October 2019 isolated on CHROMagar			This study
F19-10-CH8		A. baumannii supplementary strain isolated in October 2019 isolated on CHROMagar			This study
Fluorescent derivatives		attTn7::sf-gfp, aac			This study
F14-11 ∆higA-higB::sacB-aac4		F14-11 derivative with replacement of higAB toxin-antitoxin genes with sacB-aac4 cassette			This study
F14-11∆prp		F14-11 derivative deleted for the prp operon			This study
F14-11∆pilA::kan		F14-11 derivative with an insertion of a kanamycin resistance cassette in the pilA gene			This study
F14-11 p-		F14-11 plasmid-less derivative			This study
F14-11∆pmrB		F14-11 derivative deleted for pmrB			This study
F14-11 PmrB(P170T)		F14-11 derivative encoding the PmrB(P170T) substitution			This study
A118		A. baumannii strain A118 wild-type			(3)
M2		A. nosocomialis strain M2 wild-type			(4)
AB5075		A. baumannii model strain AB5075 wild-type			(5)
17978		A. baumannii model strain ATCC 17978 wild-type			(6)
Primers
Genetic construct	Name		Primer Sequence 5’ to 3’	Template; Annealing site (reference)
Chromosomal modifications using overlap extension PCR
∆higA-higB::sacB-aac4	mlo-132		tgcgacttaacggctgatatacgc	F14-11 genomic DNA; 2kb upstream of the higB-2 gene
	mlo-133		ggaacttcgaagcagctccagcctacacaatccataggtttaagtacgtcaatggcg	F14-11 genomic DNA; Chimeric, apdater-3’ and upstream higB-2
	mlo-186		gattgtgtaggctggagctgcttcgaagttccatcacccatcacatatacctgccgttcac	pMHL-10 (1); upstream of sacB with an adapter sequence
	Apra_Rev3		gccatggtccatatgaatatcctccttagttctcatgagctcagccaatcgactgg	pMHL-10 (1); downstream aacC4 gene with an adapter sequence
	mlo-134		aactaaggaggatattcatatggaccatggc tgctgcacgcttacatattagcgcg	F14-11 genomic DNA; Chimeric adapterand 5’ of higA-2 gene
	mlo-125		cttcagttcacgcatcaagcttgt	F14-11 genomic DNA; 2kb downstream of higA-2 gene
PmrB(P170T) and ∆pmrB	lb-16		tgtgattggtggtgcagcgg	F14-11/F15-01A genomic DNA; 2kb upstream the pmrB SNP encoding the PmrB(P170T) substitution
	lb-17		ggtacggcaacagcggtttc	F14-11/F15-01A genomic DNA; 2kb downstream the pmrB SNP encoding the PmrB(P170T) substitution
	lb-23		cagctccagcctacacaatcctacgaacacctgtgactgc	F14-11 genomic DNA; pmrB gene with an adapter sequence
	lb-28		aggatattcatatggaccatggcgaggtgccccaaatcagtcg	F14-11 genomic DNA; pmrB gene with an adapter sequence
	lb-29		gattgtgtaggctggagctggaggtgccccaaatcagtcg	F14-11 genomic DNA; pmrB gene with an adapter sequence
Fluorescent derivatives	lb-1		cctgtttgatggtggttgtgttg	pASG-1 (7); upstream sf-gfp gene
	lb-2		atactggcgacttctctgaacg	pASG-1 (7); downstream aac gene
	lb-3		gttcatccatgccatgtgtaatcc	F14-11 genomic DNA; 2-kb upstream attTn7 site
	lb-4		gtcaacacaaccaccatcaaacaggctgatttattaagcccgatatgc	F14-11 genomic DNA; attTn7 site with an adapter sequence
	lb-5		gggattacacatggcatggatgaacttattaaagcaggtgatgcc	F14-11 genomic DNA; attTn7 site with an adapter sequence
	oac-6		tggtaatggagcaacagtcg	F14-11 genomic DNA; 2-kb downstream attTn7 site
∆prp	lb-6		cgtaatgcggcccaacgtag	F14-11 genomic DNA; 2-kb upstream prp operon
	lb-7		aggatattcatatggaccatggccgatattcctttaacggcgcg	F14-11 genomic DNA; prpD with an adapter sequence
	lb-8		cagctccagcctacacaatcatcagctgcttgtgctgctg	14-11 genomic DNA; prpA with an adapter sequence
	lb-9		caccgtgagcacttcactgc	F14-11 genomic DNA; 2-kb downstream prp operon
∆pilA::kan	asg-151		tcagaatgcggcttggag	F14-11 genomic DNA; 2-kb upstream pilA gene
	asg-152		tgccaaagttatttgctg	F14-11 genomic DNA; 2-kb downstream pilA gene
	lb-21		ccttcttcacgaggcagcttgtccagtaggaacacc	F14-11 genomic DNA; pilA gene with an adapter sequence
	lb-22		gaacacttgaggcgcaggctgctacattagagcgacc	F14-11 genomic DNA; pilA gene with an adapter sequence
	Kan-R		tgcctcgtgaagaagg	KanR gene cassette ; downstream the kanR gene
	Kan-F		ctgcgcctcaagtgttc	KanR gene cassette ; upstream the kanR gene
References 1 Godeux A-S, Svedholm E, Barreto S, Potron A, Venner S, Charpentier X, Laaberki M-H. 2022. Interbacterial Transfer of Carbapenem Resistance and Large Antibiotic Resistance Islands by Natural Transformation in Pathogenic Acinetobacter. mBio 13:e02631-21. 2 Repizo GD, Gagné S, Foucault-Grunenwald M-L, Borges V, Charpentier X, Limansky AS, Gomes JP, Viale AM, Salcedo SP. 2015. Differenti…

## Sheet: Table S2
Median read quality (unit: quality score Q) and read length N50 (unit: base pair) of Nanopore sequencing data of study isolates.				Mean and standard deviation of distributions of per base sequence quality of Illumina sequencing data of study isolates. The values for each sequencing batch (L1 and L2) is displayed for each isolate.
Strain	Median read quality	Read length N50		Strain	Batch	Mean	Std
F14-11	15	15347		40288	L1	37.1787	2.69413
F15-01A	15.2	16261		40288	L2	37.2902	2.38599
F15-01B	15.1	16618		F14-11	L1	36.1356	0.279759
F15-02	15.2	15361		F14-11	L2	35.8587	0.402627
F15-06	15.2	15976		F15-01A	L1	36.2031	0.252996
F16-05	15.3	17065		F15-01A	L2	35.935	0.383197
F18-02	15.3	20732		F15-01B	L1	36.1928	0.253683
F19-02	15	14924		F15-01B	L2	35.8986	0.391125
F19-10-2	15	15699		F15-02	L1	36.271	0.261458
F19-10-3-CH	15.7	11867		F15-02	L2	36.1232	0.369338
F19-10-4	16	12653		F15-06	L1	36.1643	0.239754
F19-10-6-CH	16.1	10365		F15-06	L2	35.7898	0.371702
F19-10-6-MH	15.9	11770		F16-05	L1	36.164	0.241003
F19-10-8	14.5	15111		F16-05	L2	35.8345	0.367638
F19-10-8-CH	14.6	11232		F18-02	L1	36.3468	0.252406
F19-10-9	14.9	12617		F18-02	L2	36.1867	0.353603
F19-10-12-MH	15.6	19892		F19-02	L1	36.1836	0.277545
40288	17.3	26445		F19-02	L2	35.9046	0.427401
				F19-10-12-MH	L1	36.1884	0.272031
				F19-10-12-MH	L2	35.7518	0.469311
				F19-10-2	L1	36.169	0.274097
				F19-10-2	L2	35.9947	0.409372
				F19-10-3-CH	L1	36.1567	0.240879
				F19-10-3-CH	L2	35.7868	0.376963
				F19-10-4	L1	36.1692	0.237647
				F19-10-4	L2	35.7122	0.388281
				F19-10-6-CH	L1	36.1893	0.253667
				F19-10-6-CH	L2	35.8656	0.402511
				F19-10-6-MH	L1	36.1702	0.237307
				F19-10-6-MH	L2	35.6963	0.396234
				F19-10-8-CH	L1	36.2065	0.252509
				F19-10-8-CH	L2	35.8171	0.408136
				F19-10-8	L1	36.1418	0.244086
				F19-10-8	L2	35.8404	0.370225
				F19-10-9	L1	36.172	0.274328
				F19-10-9	L2	35.8844	0.431339

## Sheet: Table S3
TABLE S3. All the genetic variations identified in the study strains in comparison to the earliest isolate (F14-11).
GENIC VARIATIONS								INTERGENIC VARIATIONS
Gene	Position	Strains	Size	Type	Replicon	Product		Replicon	Position	Strains	Size	Type	Upstream		Downstream
transposase gene	13306	F19-10-4	601	deletion	Plasmid	transposase of ISAba34							Gene	Product	Gene	Product
transposition gene	18898	F19-10-8	406 115	insertion deletion		transposition protein		Plasmid	12704	F19-10-MH6	601	deletion	ATPase gene	ATPase	transposase gene	transposase
transposition gene	19309	F19-10-CH6	225	deletion		transposition protein			14345	F16-05, F19-02, F19-10-CH6, F19-10-MH6, F19-10-8	204	insertion	ABUW_3803	putative transposase (ISN1)	higB-2	Toxin HigB-2
aacA-aphD	24342	F19-02	982	insertion		Bifunctional AAC/APH			14488	F15-06, F19-10-4	205	insertion
hypothetical	41897	F19-10-CH3	1	snp		Unknown			19535	F19-10-8	225	deletion	Transposition gene	Transposition protein	rcr2	IS91-like element ISVsa3 family transposase
hypothetical	57130	F19-10-MH6	1052	insertion		Unknown			24188	F19-02	154	deletion	Transposition gene	Transposition protein	aacA-aphD	Bifunctional AAC/APH
sasA	67927	F19-10-8	1491	insertion		predicted cell-wall-anchored proteinsertionasA (LPXTG motif)			27244	F19-10-CH3, F19-10-CH8	29	deletion	aacA-aphD	Bifunctional AAC/APH	hypothetical	Unknown
	67928		246	deletion					107681	F19-10-4	1052	insertion	ABUW_3658	hypothetical	hypothetical	Unknown
5S ribosomal RNA gene	23503	F19-10-MH12	1	snp	Chromosome	5S ribosomal RNA			141880	F19-10-CH6	6	insertion	transposase gene	Transposition protein	DNA-binding ATP-dependent protease gene	DNA-binding ATP-dependent protease
yliI	59702	F19-10-2, F19-10-9	1	snp		glucose sorbosone dehydrogenase		Chromosome	177259	F19-10-4	1	snp	hvrA	Putative DNA binding protein	ABUW_3608	general secretion pathway protein
hutC	80540	F19-10-CH6, F19-10-8	1	snp		histidine utilization repressor			203695	F19-10-MH12	1	snp	ABUW_3583	Putative outer membrane protein W	ABUW_3582	hypothetical
ABUW_0082	89733	F19-10-CH6, F19-10-8	1	snp		X-Pro dipeptidyl-peptidase			353079	F19-10-MH12	1	snp	ABUW_3450	endonuclease/exonuclease/phosphatase	dctA	C4-dicarboxylate transport protein
	90405	F19-10-9	1						376760	F19-10-2, F19-10-9	1	snp	purU	formyl tetrahydrofolate deformylase	tonB	Siderophore-mediated iron transport protein
glmS	93459	F16-05	1	snp		glutamine-fructose-6-phosphate transaminase (isomerizing)			401066	F19-10-CH6, F19-10-8, F19-10-MH12	1	snp	bfrD	Putative ferric siderophore receptor protein	tig	trigger factor
xerD	152569	F19-10-CH3, F19-10-CH8	1	snp		tyrosine recombinase XerD			401085	F19-10-MH12	4	insertion
rpoC	198111	F19-10-CH6, F19-10-8	1	snp		DNA-directed RNA polymerase, beta' subunit			457465	F19-10-2, F19-10-CH3, F19-10-CH8, F19-10-9	2	deletion	ilvC	ketol-acid reductoisomerase	ABUW_3354	ggdef domain/ealdomain protein
pcaU	227170	F19-10-MH12	1	snp		transcriptional regulator, IclR family			600981	F19-10-CH3, F19-10-CH8	1	snp	hypothetical	Unknown	filC	Pilus assembly protein FilC
recN	233424	F19-10-MH12	2	deletion		DNA repair protein RecN			601003	F19-10-CH6, F19-10-8	1	snp
ABUW_3450	352354	F19-10-MH12	1	snp		endonuclease / exonuclease / phosphatase			621964	F19-10-2, F19-10-CH3, F19-10-CH8, F19-10-9	1	snp	argJ	glutamate N-acetyltransferase/amino-acid acetyltransferase	nadA	quinolinate synthetase complex, A subunit
bfrD	399565	F19-10-MH12	1	snp		Putative ferric siderophore receptor protein			999117	F19-10-2, F19-10-CH3, F19-10-CH8, F19-10-9	1	snp	rubA	rubredoxin	ABUW_2901	activator of HSP90 ATPase
macB	445395	F19-10-MH12	1	snp		macrolide export ATP-binding / permease protein MacB			1234233	F19-10-CH6, F19-10-8	1	snp	ABUW_2700	hypothetical	ABUW_2699	hypothetical
ABUW_3354	459365	F16-05	1	snp		ggdef domain / eal domain protein			1249999	F19-10-2, F19-10-9	1	snp	ABUW_2678	17 kDa surface antigen	hypothetical	Unknown
Transposase gene	467027	F19-10-MH12	1	snp		Transposase			1402492	F19-10-CH3, F19-10-CH8	2	deletion	ABUW_2553	hypothetical	ABUW_2551	Dihydrodipicolinate synthetase
rsfS	529063	F19-10-2, F19-10-9	1	snp		Ribosomal silencing factor RsfS			1413342	F19-10-MH12	3	deletion	aldH	aldehyde dehydrogenase	yveA	amino acid transporter
hyi	529953	F19-10-2, F19-10-9	1	snp		hydroxypyruvate isomerase			1570584	F19-10-CH3, F19-10-CH8	1	snp	cioA	cytochrome bd ubiquinol oxidase, subunit I	ABUW_2387	hypothetical
panC	546212	F19-10-2, F19-10-CH3, F19-10-CH8, F19-10-9	1	snp		pantoate-beta-alanine ligase			1861740	F18-02, F19-02	1	snp	rnd	ribonuclease D	ABUW_2145	hypothetical
ABUW_3294	546945	F19-10-MH12	1	snp		Nucleotide-binding protein			1918657	F19-10-2, F19-10-9	1	snp	ABUW_0797	lipoprotein, putative	ABUW_2093	GntP family transporter
	546954	F19-10-2, F19-10-CH3, F19-10-CH8, F19-10-9	2	insertion					1926615	F19-10-2, F19-10-9	1	snp	bacC	short chain dehydrogenase	ABUW_2087	oxygenase subunit
ohr	579599	F19-10-CH3, F19-10-CH8	1	snp		Putative organic hydroperoxide resistance protein			2198987	F19-10-CH3	1	snp	aro1	3-deoxy-7-phosphoheptulonate synthase	ABUW_1815	hypothetical
filE	604244	F19-10-CH6	1	snp		Pilus assembly protein FilE			2237481	F19-10-MH12	1	snp	ABUW_1773	alpha/beta hydrolase	fruB	multiphosphoryl transfer protein
rtsA	661813	F19-10-2, F19-10-9	1	snp		Response regulator in two-component regulatory system with RstB			2254744	F19-10-MH12	1	snp	aprA	Putative alkaline serine protease	ABUW_1758	hypothetical
pleD	665628	F19-10-2, F19-10-9	1	snp		Response regulator			2295760	F19-10-MH12	1	snp	ABUW_1714	transcriptional regulator, HxlR family	moeA	Molybdopterin molybdenumtransferase
yeiE	683416	F19-10-2, F19-10-CH3, F19-10-CH8, F19-10-9	1	snp		transcriptionalregulator, LysR family			2390338	F19-10-CH3	1	snp	aceI	Short-chain diamines transporter	aceR	HTH-type transcriptional regulator AceR
ABUW_3135	711850	F19-10-2, F19-10-CH3, F19-10-CH8, F19-10-9	1	snp		cytochrome cassembly protein			2498966	F19-10-2, F19-10-9	1	snp	hfq	host factor Hfq	miaA	tRNA delta(2)-isopentenylpyrophosphate transferase
rluB	733600	F19-10-2, F19-10-9	1	snp		ribosomal large subunit pseudouridine synthase B			2623064	F19-10-2, F19-10-9	1	snp	csuA/B	Fimbrial major subunit CsuA/B family protein	ABUW_1486	transcriptional regulator, TetR family protein
hypothetical	744622	F19-10-2, F19-10-9	1	snp		Unknown			2645163	F18-02, F19-02	2	deletion	hypothetical	Unknown	hypothetical	Unknown
prs	748345	F19-10-CH6, F19-10-8	1	snp		phosphoribosyl pyrophosphate synthetase			2688295	F19-10-2, F19-10-9	1	snp	thiG	thiazole biosynthesis protein ThiG	hypothetical	Unknown
ABUW_3090	750782	F18-02, F19-02	1	snp		O-linked N-acetylglucosamine transferase OGT			2688383	F19-10-MH12	1	snp
	750788		1						2692291	F19-10-CH6, F19-10-8	1	snp	norR	Anaerobic nitric oxide reductase transcription regulator NorR	rnz	ribonuclease Z
algC	803644	F19-10-MH12	1	snp		phosphomannomutase			2713672	F19-10-2, F19-10-9	1	snp	ABUW_1356	MutT/NUDIX family protein	hemp	Hemin transporter HemP
ABUW_3039	805669	F19-10-2, F19-10-9	1	snp		GNAT family N-acetyltransferase			2729458	F19-10-9	1	snp	hisJ	histidine-binding periplasmic protein	yhjC	Transcriptional regulator, LysR family
fur	810016	F19-10-MH12	1	snp		ferricuptake regulation protein			2754481	F18-02, F19-02	1	snp	map1	methionine aminopeptidase, type I	ompW	OmpW family protein
pilT	811917	F19-10-MH12	1	snp		twitching mobility protein			2761878	F19-10-2, F19-10-CH3, F19-10-CH8, F19-10-9	1	snp	lipA1	lipoic acid synthetase	fadE	acyl-CoA dehydrogenase
emrB	825802	F19-10-MH12	1	snp		multidrug resistance protein B			2926509	F19-10-CH6, F19-10-8	2	deletion	icd	isocitrate dehydrogenase, NADP-dependent	rluE	Pseudouridine synthase
yejK	884399	F19-10-CH3, F19-10-CH8	1	snp		Nucleoid-associated protein YejK			3086114	F19-10-MH12	1	snp	ABUW_0925	lytic transglycosylase, catalytic	htpX	heat shock protein htpX
mcpII	944588	F19-10-MH12	1	snp		glyoxalase			3396931	F19-10-MH12	5	complex	16S ribosomal RNA gene	16S ribosomal RNA	ABUW_0507	hypothetical
catD	948534	F19-10-2, F19-10-9	1	snp		putative hydrolase			3400387	F19-10-MH12	1	snp	ABUW_0504	Ser/Thr protein phosphatase family protein	plD	Phospholipase D
cysN	1006449	F19-10-MH12	1	snp		sulfate adenylyltransferase subunit 1			3433746	F19-10-CH6, F19-10-8	1	snp	ABUW_0468	hypothetical	mdh	malate dehydrogenase
rsmD	1021880	F19-10-9	1	snp		Ribosomal RNA small subunit methyltransferase D			3583322	F19-10-CH6, F19-10-8, F19-10-MH12	3	deletion	ABUW_0307	hypothetical	bfr1	bacterioferritin
pepP	1040770	F19-10-CH3, F19-10-CH8	1	snp		X-Pro aminopeptidase			3631310	F19-10-CH6, F19-10-8	1	snp	ABUW_0265	cation efflux system protein	czcN	Protein-S-isoprenylcysteine methyltransferase
mltD	1057383	F19-10-9	1	snp		lytic transglycosylase			3758205	F19-10-2, F19-10-9	1	snp	ftsA	cell division protein FtsA	ftsQ	cell division protein FtsQ
	1057757		1						3954509	F19-10-MH12	1	snp	hypothetical	Unknown	hypothetical	Unknown
	1058096	F19-10-CH3, F19-10-CH8	1						4023648	F19-10-2, F19-10-9	1	snp	ABUW_3865	putative flavoprotein	5S ribosomal RNA gene	5S ribosomal RNA
hypothetical	1092091	F19-10-CH6, F19-10-8	1	snp		Unknown			17536	F19-02	66	deletion	tyrS	tyrosyl-tRNA synthetase	16S ribosomal RNA gene	16S ribosomal RNA
calB	1114615		1	snp		aldehyde dehydrogenase			17545	F19-10-MH6	57	deletion
hcaK	1136699	F15-01B, F15-02, F15-06, F19-10-2, F19-10-CH3, F19-10-4, F19-10-CH6, F19-10-MH6, F19-10-8, F19-10-CH8, F19-10-9, F19-10-MH12	1	snp		3-hydroxyphenylpropionic acid transporter			17554	F19-10-CH3, F19-10-4, F19-10-CH8	48	deletion
hcaR	1137422	F19-10-CH6, F19-10-8	1	snp		transcriptional regulator, MarR-family			17589	F19-10-MH12	20	insertion
benP2	1141071	F19-10-CH3, F19-10-CH8	1	snp		benzoate transport porin BenP			17591	F15-01A, F19-10-2	9	deletion
hapE	1163317	F19-10-4, F19-10-MH6	1	snp		Putative flavin-binding monooxygenase			17597	F15-01B, F15-02, F18-02, F19-10-CH6	9	insertion
csrA	1169719	F19-10-CH6, F19-10-8	1	snp		carbon storage regulator			17830	F19-10-4	5747	insertion
alaS	1171454	F19-10-2, F19-10-9	1	snp		alanyl-tRNA synthetase			17830	F19-10-4	5643	deletion
	1173440	F19-10-CH6, F19-10-8	1						17881	F19-10-MH6	5696	insertion
ABUW_2740	1181914	F15-06	2	deletion		OsmC-like protein			17881	F19-10-MH6	5565	deletion
pyrX	1192159	F19-10-CH3	1	snp		dihydroorotase			18059	F19-10-2, F19-10-CH3, F19-10-CH8	5518	insertion
hypothetical	1266110	F19-10-MH12	2	insertion		Unknown			18059	F19-10-2, F19-10-CH3, F19-10-CH8	5421	deletion
lptB	1299034	F19-10-MH12	1	snp		ABC transporter, ATP-binding protein			18159	F19-10-9	5418	insertion
cyaD	1303869	F19-10-MH12	1	snp		membrane spanning export protein			18159	F19-10-9	5350	deletion
	1304086	F19-10-CH6, F19-10-8	1						123747	F19-10-MH12	1043	insertion	ABUW_0564	AAA ATPase	blaOXA-133	beta-lactamase OXA-23
	1304091	F15-01B	1								2868	deletion
ybiF	1313214	F19-10-CH3, F19-10-CH8	1	snp		inner membrane transport protein YbiF			125852	F19-10-CH3, F19-10-CH8	2402	deletion	transposase gene	Transposition protein	ABUW_3658	hypothetical
ybgK	1331800	F19-10-MH12	1	snp		allophanatehydrolase			127983	F19-10-9	8448	deletion	ABUW_3658	hypothetical	comM	Competence protein ComM
ABUW_2582	1361019	F19-10-2, F19-10-9	1	snp		DUF4440 domain-containing protein			176749	F19-10-MH12	1052	insertion	ysmA	thioesterase superfamily protein	hvrA	Putative DNA binding protein
icmF	1382155	F19-10-CH6, F19-10-8	1	snp		typeVI secretion protein IcmF			177256	F19-10-4	371	deletion	hvrA	Putative DNA binding protein	ABUW_3608	general secretion pathway protein
dcaS	1473682	F19-10-2, F19-10-9	1	snp		transcriptional regulator, IclR family			203672	F19-10-4, F19-10-MH6	1193	insertion	ABUW_3583	Putative outer membrane protein W	ABUW_3582	hypothetical
ABUW_2322	1641301	F19-10-MH12	2	deletion		phage integrase			406563	F19-10-MH12	1051	insertion	ABUW_3398	hypothetical	fumA	fumarate hydratase
papC	1650401	F19-10-2, F19-10-9	1	snp		fimbrial protein			584455	F19-10-MH12	1471	insertion	vacJ	VacJ family lipoprotein	16S ribosomal RNA
ABUW_2302	1660771	F19-10-2, F19-10-9	1	snp		transcriptional regulator, XRE family			615869	F19-10-MH12	1051	insertion	ABUW_3229	hypothetical	pcoA	copper resistance protein A
ABUW_2270	1692643	F19-02	1	snp		Lipoprotein			623803	F19-10-CH6	7	insertion	tRNA-Pro		add2	adenosine deaminase
ostA	1696163	F19-10-2	1	snp		organic solvent tolerance protein			623833	F15-02	7	deletion
gspK	1712003	F19-10-CH6, F19-10-8, F19-10-MH12	1	snp		general secretion pathway protein K			623899	F18-02	7	insertion
hibcH	1712364	F19-10-MH12	1	snp		Enoyl-CoA hydratase			623906	F19-10-4	67	deletion
	1714219	F19-10-MH12	1						623916	F19-02	32	insertion
	1732617	F19-10-CH6, F19-10-8	1						623921	F19-10-9	14	insertion
ppiD	1765571	F19-10-2, F19-10-9	1	snp		peptidyl-prolyl cis-trans isomerase			623923	F19-10-MH12	25	deletion
acoA	1875749	F19-10-CH3	1	snp		acetoin:2,6-dichlorophenolindophenol oxidoreductase alpha subunit			623924	F19-10-2	7	insertion
gltC	1914659	F19-10-CH3, F19-10-CH8	1	snp		transcriptionalregulator, LysR family			623941	F15-06	7	insertion
hypothetical	1955643	F19-10-8	1	snp		Unknown			623943	F19-10-8	25	insertion
cupC	1959422	F15-01B, F15-06, F19-10-2, F19-10-CH3, F19-10-CH6, F19-10-MH6, F19-10-8, F19-10-CH8, F19-10-9, F19-10-MH12	2	deletion		outer membranefimbrial usher protein			844958	F19-10-MH12	1043	insertion	ABUW_1281	hypothetical	hypothetical
	1960690	F15-02	2						891183	F19-10-MH12	1052	insertion	ABUW_2992	hypothetical	putative type I restriction enzyme P M gene	putative type I restriction enzymeP M protein
	1961307	F16-05	2						934606	F19-10-9	1052	insertion	fbp	Peptidyl-prolyl cis-trans isomerase	pgaB	Biofilm PGA synthesis lipoprotein PgaB
msbA	1976399	F19-10-CH3, F19-10-CH8	1	snp		lipidA export permease/ATP-binding protein MsbA			934615	F19-10-2	1052	insertion
ssuA	1991149	F19-10-MH12	5	complex		Sulfonate / nitrate / taurine transport system substrate-binding protein			998915	F19-10-9	33	insertion	rubA	rubredoxin	ABUW_2901	activator of HSP90 ATPase
ssuD	1991829	F19-10-CH3, F19-10-CH8	1	snp		alkanesulfonate monooxygenase			998949	F19-10-9	33	deletion
	2002880	F19-10-MH12	1						999070	F19-10-2	16550	deletion
oruR	2014835	F19-10-MH12	1	snp		AraC family transcriptional regulator			1084606	F19-10-MH12	12190	deletion	ABUW_2419	transcriptional regulator, LysR family	exuT	Hexuronate transporter
ABUW_1936	2055079	F19-10-CH3, F19-10-CH8	1	snp		transcriptionalregulator, LysR family			1096030	F19-10-4, F19-10-MH6	1052	insertion	pcaF1	beta-ketoadipyl CoA thiolase	hypothetical
ABUW_1935	2056094	F19-10-2, F19-10-9	2	deletion		fumarylacetoacetate hydrolase			1112244	F19-10-9	1051	insertion	astA2	arginine N-succinyltransferase	cycA	D-alanine/D-serine/glycine permease
	2056237	F19-10-CH6, F19-10-8	1	snp					1112251	F19-10-2	1051	insertion
ABUW_1924	2076802	F19-10-CH6, F19-10-8, F19-10-MH12	3	deletion		transcriptionalregulator, GntR family			1234327	F19-10-8	49	deletion	ABUW_2700	hypothetical	ABUW_2699	hypothetical
	2077250	F19-10-2, F19-10-CH3, F19-10-CH8, F19-10-9	1	snp					1234376	F19-10-8	49	insertion
hypothetical	2090336	F19-10-8	2	deletion		Unknown			1234427	F19-10-8	7094	deletion
gpmA	2125323	F19-10-2, F19-10-CH3, F19-10-4, F19-10-MH6, F19-10-CH8, F19-10-9	1	snp		2,3-bisphosphoglycerate-dependent phosphoglycerate mutase			1247385	F19-10-MH12	1051	insertion	ABUW_2681	hypothetical	ABUW_2679	hypothetical
ABUW_1883	2129382	F19-10-2, F19-10-9	1	snp		FAH family protein			1249591	F19-10-MH12	1052	insertion	ABUW_2678	17 kDa surface antigen	hypothetical
ABUW_1861	2152327	F19-10-MH12	1	snp		ringhydroxylating dioxygenase, Rieske			1250046	F19-02, F19-10-8	44075	deletion
pyrG	2189133	F15-01A, F15-01B, F15-02, F15-06, F19-10-2, F19-10-CH3, F19-10-4, F19-10-CH6, F19-10-MH6, F19-10-8, F19-10-CH8, F19-10-9, F19-10-MH12	1	snp		CTP synthase			1313077	F19-10-CH3	19475	deletion	ABUW_2633	transcriptional regulator	ybiF	inner membrane transport protein YbiF
ABUW_1800	2216179	F19-10-2, F19-10-9	1	snp		ferrichrome-iron receptor			1313126	F19-10-CH8	19524	deletion
	2216267		1						1347431	F19-10-MH12	52816	deletion	ABUW_2595	hypothetical	ybdR	Glutathione-dependent formaldehyde dehydrogenase
	2217382		1						1400656	F19-10-2	1043	insertion	ABUW_2556	hypothetical	soxR	redox-sensitive transcriptional activator SoxR
yqiJ	2219489	F19-10-CH3	1	snp		Inner membrane protein YqiJ			1403575	F19-10-MH12	1193	insertion	dapA	Dihydrodipicolinate synthetase	ywfM	Permease of the drug/metabolite transporter (DMT) superfamily
hypothetical	2220185	F19-10-MH12	1	snp		Inner membrane protein			1517021	F19-10-MH12	3610	deletion	ABUW_2437	heme oxygenase-like protein	katE	catalase
cydA	2220207	F19-10-2, F19-10-CH3, F19-10-CH8, F19-10-9	1	snp		cytochrome D ubiquinol oxidase subunit I			1577977	F19-10-MH6	1052	insertion	ABUW_2383	signal peptide protein	tauA	taurine ABC transporter, periplasmic binding protein
hypothetical	2230585	F19-10-2, F19-10-9	1	snp		Unknown			1605359	F19-10-MH12	130	deletion	aspQ	L-asparaginase 2	dctA	Sodium-dicarboxylate symporter
ykoW	2245494	F19-10-2, F19-10-CH3, F19-10-CH8, F19-10-9	2	deletion		Diguanylate cyclase / phosphodiesterase with PAS / PAC sensor(S)			1605489	F19-10-MH12	1045	insertion
rimO	2277589	F19-10-2, F19-10-9	1	snp		Ribosomal protein S12 methyl thiotransferase RimO			1643704	F19-10-8	1316	deletion	ABUW_2319	putative membrane protein	transposase gene	transposase of ISAba34
accB	2315146	F19-10-MH12	1	snp		acetyl-CoA carboxylase, biotin carboxyl carrier protein			1643707	F19-10-CH6	1315
ABUW_1695	2316804	F19-10-CH6, F19-10-8	1	snp		Signal peptide protein			1688794	F19-10-2, F19-10-9	1052	insertion	ABUW_2275	transcriptional regulator, TetR family	ABUW_2274	cupin family protein
gbsB	2373908	F19-10-2, F19-10-9	1	snp		Choline dehydrogenase			1906575	F19-10-MH12	1052	insertion	aspA	fumarate lyase	ABUW_2103	hypothetical
dnaX	2377861	F19-10-CH6, F19-10-8	1	snp		DNA polymerase III subunit gamma/tau			1918599	F19-10-2, F19-10-9	1051	insertion	ABUW_0797	putative lipoprotein	ABUW_2093	GntP family transporter
	2378410	F19-10-8	1						1918693	F19-10-MH12	1053
ABUW_1637	2472470	F19-10-2, F19-10-CH3, F19-10-CH8, F19-10-9	1	snp		oxidoreductase short-chain dehydrogenase/reductase family			1918842	F19-10-4	1052
ABUW_1605	2503139	F19-10-8	1	snp		RNA pseudo uridine synthase family protein			1921532	F19-10-MH12	1051	insertion	bdhA	3-hydroxybutyrate dehydrogenase	xylS	transcriptional regulator, AraC family
ABUW_1600	2505970	F19-10-CH3, F19-10-CH8	1	snp		UPF0756 membrane protein A1S_2121			1963700	F19-10-MH12	1052	insertion	ABUW_2051	hypothetical	hypothetical
pgaD	2552659	F19-10-MH12	1	snp		Poly-beta-1,6-N-acetyl-D-glucosamine biosynthesis protein PgaD			2019204	F19-10-MH12	1052	insertion	hypothetical		hypothetical
pgaC	2553475	F19-10-MH12	1	snp		glycosyl transferase, family 2 protein			2110370	F19-10-MH12	1052	insertion	ABUW_1885	hypothetical	katE	catalase
	2553959	F19-10-2, F19-10-9	2	insertion					2117104	F19-10-MH12	1052	insertion	ABUW_0731	NADPH:quinone oxidoreductase	ABUW_0184	Na+/solute symporter
pgaB	2555101	F16-05	1	snp		polysaccharide deacetylase			2126952	F19-10-MH12	1052	insertion	hypothetical		aldH	2-ketoglutarate semialdehyde dehydrogenase
	2555580	F19-10-MH12	1						2217414	F19-10-4, F19-10-MH6	1193	insertion	ABUW_1800	ferrichrome-iron receptor	ABUW_1799	sugar kinase, ribokinase family
	2555659	F15-01B, F15-06, F19-10-2, F19-10-CH3, F19-10-4, F19-10-CH6, F19-10-MH6, F19-10-CH8, F19-10-9, F19-10-MH12	1						2217422	F19-10-2, F19-10-CH3, F19-10-CH8, F19-10-9	1192	insertion
	2555743	F19-10-MH12	1						2361529	F19-10-CH8	43132	deletion	ABUW_2322	phage integrase	ABUW_1693	heme oxygenase-like protein
nahR	2595267	F19-10-CH8	1	snp		transcriptional regulator, LysR family			2361545	F19-10-CH6	23	insertion
csuB	2621526	F19-10-MH12	2	deletion		type I pilus protein CsuB			2364187	F19-10-MH12	1052	insertion	ABUW_1692	transcriptional regulator, TetR family	ABUW_1691	PepSY-associated TM helix domain-containing protein
	2621655	F19-10-2, F19-10-9	1	snp					2398886	F19-10-MH12	1052	insertion	ABUW_1665	hypothetical	ABUW_1664	RDD domain-containing protein
ABUW_1456	2665131	F19-10-CH3, F19-10-CH8	1	snp		patatin family phospholipase			2407941	F19-10-MH6	1044	insertion	ABUW_1655	TonB-dependent siderophore receptor	ABUW_1654	acetyltransferase, gnat family
rpsU	2670130	F19-10-2	1	snp		ribosomal protein S21			2410238	F19-10-MH12	1041	insertion	ABUW_1651	hypothetical	ABUW_1649	hypothetical
ABUW_1447	2675030	F19-10-MH12	1	snp		Peptidase_M48 domain-containing protein			2421900	F15-06	1213	insertion	ABUW_3471	Hca operon transcriptional activator	transposase gene	transposase of ISAba34
ABUW_1350	2719436	F19-10-CH3, F19-10-CH8	1	snp		DUF4010 domain-containing protein				F19-10-CH3, F19-10-CH8	1211
metF	2767892	F19-10-2, F19-10-9	1	snp		5,10-methylene tetrahydrofolate reductase			2558354	F19-10-CH6	1028	insertion	pgaA	outer membrane protein	ABUW_1556	Putative phosphoenolpyruvate synthase regulatory protein
dtpT	2785448	F19-10-MH12	1	snp		dipeptide / tripeptide permease			2558355	F19-10-4, F19-10-MH6	270	deletion
ABUW_1184	2816665	F19-10-2, F19-10-9	1	snp		ABC transporter, ATP-binding protein			2558365	F15-01B, F15-02, F19-10-MH12	1052	insertion
basG	2818236	F19-10-MH12	1	snp		histidine decarboxylase				F19-10-8	1039
bauA	2826283	F19-10-CH6, F19-10-8	1	snp		ferric acinetobactin receptor			2558371	F15-06, F19-10-2, F19-10-9	1052	insertion
	2826654	F19-10-2, F19-10-9	1							F19-10-CH3, F19-10-CH8	1042
basB	2832231	F19-10-CH6, F19-10-8	1	snp		non-ribosomal peptide synthetase			2558458	F19-10-2, F19-10-9	86	deletion
efp	2850743	F19-10-CH6, F19-10-8	1	snp		translation elongation factor P			2622988	F15-01A	1052	insertion	csuA/B	Fimbrial major subunit CsuA/B family protein	ABUW_1486	transcriptional regulator, TetR family protein
ABUW_1136	2857347	F19-10-MH12	1	snp		sodium / bile acid symporter family protein			2622993	F19-10-4	1052	insertion
aroP3	2882913	F19-10-CH6, F19-10-8	1	snp		aromatic amino acid transport protein			2623327	F19-10-MH12	113	deletion
ABUW_1111	2886388	F19-10-CH3, F19-10-CH8	1	snp		aldehyde dehydrogenase			2637723	F19-10-MH12	1052	insertion	gabP	Gamma-aminobutyrate transport protein	mmsA2	methylmalonate-semialdehyde dehydrogenase
icaA	2939211	F19-10-MH12	3	insertion		N-acetylglucosaminyl transferase			2641889	F19-10-4	1052	insertion	ABUW_1462	transcriptional regulator, LysR family	hypothetical
proB	2950528	F19-10-2	1	snp		glutamate 5-kinase			2698697	F19-10-4	1052	insertion	pepD	aminoacyl-histidine dipeptidase	ABUW_1367	Type III secretion protein
pabC	2980993	F19-10-MH12	1	snp		aminodeoxychorismate lyase			2930185	F19-10-9	1192	insertion	idh	isocitrate dehydrogenase, NADP-dependent	ABUW_1071	peptidase M61
purL	2996955	F19-10-MH12	1	snp		phosphoribosyl formyl glycinamidine synthase			2930194	F19-10-2	1193	insertion
comA	3027183	F19-10-CH3, F19-10-CH8	1	snp		competence factor involved in DNA uptake			2954212	F19-10-4, F19-10-MH6	1052	insertion	ABUW_1051	hypothetical	gap	glyceraldehyde-3-phosphate dehydrogenase
ABUW_0967	3036275	F19-10-CH6, F19-10-8	1	snp		putative RND family drug transporter			3064900	F19-10-9	1052	insertion	ydeP	Putative oxidoreductase molybdopterin	glxK	Glycerate kinase
ABUW_0949	3057779	F19-10-2, F19-10-9	1	snp		hypothetical			3068431	F19-10-4	1052	insertion	drgA	NAD(P)H nitroreductase	hypothetical
hypothetical	3069429	F19-10-CH6, F19-10-8	1	snp		Unknown			3078688	F19-10-MH12	1052	insertion	ABUW_0932	non-ribosomal peptide synthetase	ABUW_0931	hypothetical
ABUW_2539	3081722	F19-10-CH6, F19-10-8	1	snp		transposase inhibitor			3078823	F19-10-MH12	1052	insertion
vII	3085622	F19-10-CH3, F19-10-CH8	1	snp		lytic transglycosylase, catalytic			3137764	F19-10-MH12	1052	insertion	hypothetical		nhx7	putative Na+/H+ antiporter
ftsH	3112575	F19-10-MH12	1	snp		cell division protein FtsH			3312870	F19-10-MH12	1052	insertion	gstcD	Putative methyltransferase	yqfA	Putative hemolysin III (HLY-III)
ABUW_0897	3114621	F19-10-MH12	1	snp		Putative RNA-binding protein			3396934	F19-10-MH12	11545	deletion	16S ribosomal RNA		ABUW_0507	hypothetical
bapA	3133668	F15-01B, F15-02, F15-06, F19-10-2, F19-10-CH3, F19-10-4, F19-10-CH6, F19-10-MH6, F19-10-8, F19-10-CH8, F19-10-9, F19-10-MH12	1	snp		Biofilm-associated protein BapA			3542749	F19-10-MH12	1043	insertion	gdh	glutamate dehydrogenase	mmuP	Putative APC family, S-methylmethionine transporter (MmuP)
sucA	3149032	F19-10-2, F19-10-9	1	snp		oxoglutarate dehydrogenase (succinyl-transferring)			3543223	F19-10-MH12	473	deletion
hypothetical	3155706	F19-10-CH6, F19-10-8	2	deletion		Unknown			3791019	F19-10-4	1052	insertion	hypothetical		hypothetical
ispB	3174686	F19-10-2, F19-10-9	1	snp		trans-hexaprenyl transtransferase			3792411	F19-10-4	1052	insertion	hypothetical		ABUW_0121	hypothetical
hypothetical	3189844	F19-10-2	1	snp		Unknown			3851533	F19-10-4	5693	insertion	ABUW_3710	putative acetyltransferase	5S ribosomal RNA
ABUW_0830	3195458	F19-10-MH12	1	snp		hypothetical				F19-10-MH6	5666
pmrB	3196703	F15-01A, F15-01B, F15-02, F15-06, F16-05, F19-10-2, F19-10-CH3, F19-10-4, F19-10-CH6, F19-10-MH6, F19-10-8, F19-10-CH8, F19-10-9, F19-10-MH12	1	snp		Histidine kinase PmrB			3851570	F19-10-CH3	5520	insertion
	3197091	F19-10-MH12	1						3851570	F19-10-CH3	5659	deletion
	3197092	F19-10-CH3, F19-10-CH8	1						3851571	F19-10-CH8	5530	insertion
hchA	3211313	F19-10-MH12	1	snp		chaperone protein				F19-10-9	5498
fimT	3295357	F19-10-2, F19-10-9	1	snp		type 4 fimbrial biogenesis protein FimT			3851571	F19-10-CH8	5658	deletion
yhjE	3314081	F19-10-CH3, F19-10-CH8	1	snp		metabolite transport protein				F19-10-9	5609
accD	3324051	F19-10-4, F19-10-MH6	1	snp		acetyl-CoA carboxylase, carboxyl transferase, beta subunit			3857181	F19-10-9	5536	deletion	16S ribosomal RNA		ABUW_3716	transcriptional regulator domain-containing protein
psaB	3399155	F19-10-MH12	1	snp		OmpA / MotB			3857230	F19-10-2	5507	deletion
slt	3437614	F19-10-9	1	snp		lytic transglycosylase, catalytic				F19-10-CH3	5507
ABUW_0439	3463037	F19-10-2, F19-10-CH3, F19-10-4, F19-10-MH6, F19-10-CH8, F19-10-9	2	deletion		rhomboid family peptidase				F19-10-CH8	5568
rpoA	3470211	F19-10-2, F19-10-CH3, F19-10-CH8, F19-10-9	1	snp		DNA-directed RNA polymerase, alpha subunit			3916215	F19-10-MH12	1052	insertion	ABUW_3773	acyl-CoA synthetase/AMP-acid ligase	solR	Probable transcriptional activator of quorum sensing autoinducer synthesis transcription regulator protein
deaD	3505789	F19-10-CH6, F19-10-8, F19-10-MH12	1	snp		DEAD / DEAH boxhelicase			3916561	F19-10-MH12	1052	insertion
	3505798		1						3917908	F19-10-4	1052	insertion	solR	Probable transcriptional activator of quorum sensing autoinducer synthesis transcription regulator protein	ABUW_3775	hypothetical
ABUW_0375	3514048	F19-10-MH12	1	snp		Signal peptide			3917917	F19-10-MH12	1052	insertion
mmgC	3517179	F18-02	2	deletion		acyl-CoA dehydrogenase			3951294	F19-10-MH12	1052	insertion	fabB	3-oxoacyl-[acyl-carrier-protein] synthase 1	hypothetical
ydfC	3529243	F19-10-MH12	1	snp		Transporter, 10 TMS drug/metabolite exporter (DME) family			4023651	F19-10-2, F19-10-CH3, F19-10-CH8	5599	insertion	ABUW_3865	putative flavoprotein	5S ribosomal RNA
mmuP	3544178	F16-05	1	snp		Putative APC family, S-methylmethionine transporter (MmuP)				F19-10-9	5579
gltB	3592561	F19-10-CH6, F19-10-8	1	snp		glutamate synthase, large subunit			4041600	F19-10-MH12	324	deletion	mltB	putative transglycosylase	purK	phosphoribosylaminoimidazole carboxylase, ATPase subunit
ftsI	3612362	F15-01A	1	snp		Peptidoglycan D,D-transpeptidase FtsI			4041924	F19-10-MH12	1043	insertion
	3612574	F15-02	1						4061787	F19-10-4	10761	deletion	rpmH	ribosomal protein L34	dnaA	chromosomal replication initiator protein DnaA
ABUW_0244	3656360	F19-10-MH12	1	snp		DMT family transporter				F19-10-MH6	10762
hypothetical	3675302	F19-10-CH6, F19-10-8	2	insertion		Unknown			4061788	F19-02	2959	deletion
gabP	3697271	F19-10-CH3, F19-10-CH8	1	snp		GABA permease				F19-10-CH6	10648
	3697332	F19-10-CH6, F19-10-8	1							F19-10-8	10465
ABUW_0172	3731075	F19-10-2, F19-10-9	1	snp		Ribosomal RNA small subunit methyltransferase E
guaB	3742122	F19-10-CH3, F19-10-CH8	1	snp		inosine-5'-monophosphate dehydrogenase
hypothetical	3795707	F19-10-CH3, F19-10-CH8	1	snp		Unknown
argS	3886237	F19-10-CH3, F19-10-CH8	1	snp		arginyl-tRNA synthetase
ABUW_3773	3915008	F19-10-CH3, F19-10-CH8	1	snp		acyl-CoA synthetase / AMP-acid ligase
dadA2	3934669	F19-10-MH12	1	snp		D-amino acid dehydrogenase small subunit
foxA	3937460	F19-10-CH3, F19-10-CH8	1	snp		Putative ferrichrome-iron receptor protein
lldD	3967179	F19-10-2, F19-10-9	1	snp		L-lactate dehydrogenase (cytochrome)
hypothetical	3981476	F18-02, F19-02	1	snp		Unknown
ptk	3990566	F19-10-2, F19-10-9	1	snp		tyrosine-protein kinase
5S ribosomal RNA gene	4023726	F19-10-MH12	1	snp		5S ribosomal RNA
ABUW_3890	4047894	F19-10-CH6, F19-10-8	1	snp		PAP2 superfamily protein
guaD2	4052990	F19-10-2, F19-10-9	1	snp		guanine deaminase
czcD	4056163	F15-02, F19-10-2, F19-10-CH3, F19-10-CH8, F19-10-9	6	deletion		Cation efflux protein
		F19-10-CH6, F19-10-8	7	insertion
5S ribosomal RNA gene	23447	F19-10-MH6	5797	deletion		5S ribosomal RNA
	23474	F19-10-4
ABUW_0082	89766	F19-10-MH12	1692	deletion		X-Pro dipeptidyl-peptidase
cbbZ	91458	F19-10-MH12	1002	insertion		haloacid dehydrogenase
transposase gene	121183	F19-10-9	4662	insertion		Transposition protein
			6799	deletion
	121233	F19-10-2	4612	insertion
			6602	deletion
hypothetical	127836	F19-10-2	8448	deletion		Unknown
	127878		95	insertion
	127974		95	deletion
hypothetical	137309	F19-10-CH6	3753	deletion		Unknown
hypothetical	139761	F19-10-4	1052	insertion		Unknown
hypothetical	140656	F19-10-8	823	insertion		Unknown
	140871	F16-05	191	deletion
hvrA	176884	F19-10-4	1040	insertion		Putative DNA binding protein
	176888	F19-10-MH6	1051
sel-1	393824	F18-02, F19-02	9	deletion		Sel1 domain protein
ggdef	457967	F19-10-MH12	1110	insertion		ggdef domain/eal domain protein
	457971	F19-10-CH6, F19-10-8
hypothetical	562292	F19-10-MH12	12	deletion		Lipoprotein
filE	604179	F16-05, F19-10-CH6	67	deletion		Putative pilus assembly protein FilE
	604180	F19-10-9	40	insertion
	604181	F19-10-8	9	insertion
	604201	F19-10-MH6	31	insertion
	604234	F19-10-CH8	30	insertion
	604240	F15-01B	9	insertion
	604249	F15-02	9	insertion
	604257	F15-01A	9	insertion
	604277	F18-02	9	insertion
	604305	F19-10-2	39	insertion
		F19-10-CH3, F19-10-4	30
	604306	F15-06	9	insertion
		F19-10-CH8	17495
argJ	621802	F19-10-CH8	17495	deletion		glutamate N-acetyltransferase / amino-acid acetyltransferase
add2	623956	F19-10-CH3, F19-10-CH8	116	deletion		adenosine deaminase
		F19-10-MH6	60
hypothetical	744307	F19-10-MH12	1052	insertion		Unknown
algC	803168	F15-01A, F15-01B, F15-02, F19-10-CH6, F19-10-8	1193	insertion		phosphomannomutase
	803174	F19-10-2, F19-10-CH3, F19-10-4, F19-10-MH6, F19-10-CH8, F19-10-9	1193	insertion
	803175	F15-06	1194	insertion
	803180	F19-10-MH12	1194	insertion
ABUW_3037	807301	F19-10-4, F19-10-MH6	1052	insertion		Hemerythrin domain-containing protein
	807319	F19-10-MH12	1051	insertion
hypothetical	833535	F19-10-MH12	11423	deletion		Unknown
hypothetical	870850	F19-10-CH3, F19-10-CH8	1193	insertion		Unknown
hypothetical	884630	F19-10-MH12	516	deletion		Unknown
	885146	F19-10-MH12	1013	insertion
hypothetical	885883	F19-10-MH12	1052	insertion		Unknown
ABUW_2985	907272	F19-10-MH12	30114	deletion		TonB-dependent receptor
pgaC	937386	F19-10-MH12	1043	insertion		Poly-beta-1,6-N-acetyl-D-glucosamine synthase
pecR	948961	F19-10-4, F19-10-MH6	73474	deletion		Beta-ketoacyl-ACP reductase
pfeA	982519	F19-10-2	21364	insertion		TonBdependent outer membrane siderophore receptor protein
		F19-10-9	21165
rubA	998871	F19-10-9	16351	deletion		rubredoxin
ABUW_2861	1037789	F19-10-MH12	1052	insertion		hypothetical
mltD	1057355	F19-10-MH12	1052	insertion		lytic transglycosylase
atsA	1080074	F19-10-MH12	1193	insertion		arylsulfatase
HP	1096794	F19-10-2	1051	insertion		Transcriptional regulator
	1096796	F19-10-MH12	1041	insertion
ABUW_2705	1230820	F19-10-MH12	12815	deletion		hypothetical
proC	1241521	F19-10-8	8406	insertion		pyrroline-5-carboxylate reductase
ABUW_2685	1243635	F19-10-MH12	1041	insertion		hypothetical
hypothetical	1256758	F19-10-MH12	1052	insertion		Unknown
ABUW_2653	1293601	F19-10-CH3	19467	insertion		shufflon-specific DNA recombinase
		F19-10-CH8	19516
	1293612	F19-10-2, F19-10-4, F19-10-MH6, F19-10-9, F19-10-CH3, F19-10-CH8	8	deletion
hypothetical	1341918	F19-10-2, F19-10-9	1316	insertion		Unknown
ABUW_2556	1400247	F19-10-MH12	1041	insertion		hypothetical
soxR	1400919	F19-10-2	262	deletion		redox-sensitive transcriptional activator SoxR
	1400923	F19-10-9	1052	insertion
ABUW_1958	1431155	F19-10-MH12	1052	insertion		type III restriction enzyme, res subunit
	1431709	F19-10-MH12	2002	deletion
	1433711	F19-10-MH12	1043	insertion
ABUW_2442	1513372	F19-10-MH12	1052	insertion		hypothetical
ABUW_2437	1516227	F19-10-MH12	1052	insertion		hemeoxygenase-like protein
ABUW_2434	1520631	F19-10-MH12	1024	insertion		hypothetical
srpH	1546226	F19-10-MH12	1052	insertion		serine acetyltransferase
gltC	1551140	F19-10-4, F19-10-MH6	232689	deletion		transcriptional regulator, LysR family
ABUW_2325	1638208	F19-10-MH12	1052	insertion		transcriptionalregulator, TetR family
ABUW_2316	1647333	F19-10-MH12	1051	insertion		hypothetical
mrkC	1651613	F19-10-4, F19-10-MH6	1052	insertion		fimbrial biogenesis outer membrane usher protein
cobC	1830823	F19-10-MH12	354	deletion		fructose-2,6-bisphosphatase
ABUW_2172	1831177	F19-10-MH12	1027	insertion		histidine acid phosphatase family protein
ABUW_2167	1838443	F19-10-MH12	1639	deletion		iron-regulated membrane protein
ABUW_2165	1840082	F19-10-MH12	1008	insertion		outer-membranereceptor for Fe(III)-coprogen,Fe(III)-ferrioxamine B and Fe(III)-rhodotrulic acid
	1840101	F19-10-MH12	7	deletion
ABUW_2155	1854392	F19-10-MH12	1051	insertion		hypothetical
ABUW_2154	1854801	F19-10-9	1052	insertion		hypothetical
ABUW_2058	1955625	F19-10-MH12	1052	insertion		hypothetical
hypothetical	1955674	F19-10-4	1043	insertion		Unknown
cupA	1962301	F15-01A, F15-02, F19-10-MH12	150	deletion		Fimbrial subunit
	1962302	F15-01B, F16-05, F19-10-CH6, F19-10-8	149	deletion
	1962452	F15-06, F19-10-CH8	149	deletion
		F19-10-2, F19-10-CH3, F19-10-MH6, F19-10-9	150
hypothetical	1963435	F19-10-4	7760	deletion		Unknown
gsiA	1972590	F19-10-MH12	18552	deletion		glutathione import ATP-binding protein GsiA
tatC	1986634	F19-10-2	1052	insertion		twin arginine-targeting protein translocase TatC
ssuA	1991142	F19-10-MH12	1028	insertion		Sulfonate / nitrate / taurine transport system substrate-binding protein
fyuA	2000304	F19-10-MH12	1052	insertion		Receptor-mostly Fe transport
emrA	2036586	F19-10-9	1052	insertion		Colistin resistance protein EmrA
hypothetical	2082044	F19-10-4	1052	insertion		Unknown
aes	2107724	F19-10-MH12	1052	insertion		Acetyl esterase
ABUW_1885	2110258	F19-10-MH12	1052	insertion		hypothetical
katE	2112175	F19-10-2, F19-10-9	301	deletion		catalase
calB	2115730	F19-10-2, F19-10-9	1314	insertion		aldehyde dehydrogenase
pcaD1	2178639	F19-10-9	40	insertion		3-oxoadipate enol-lactonase
	2178680	F19-10-2	40	insertion
ABUW_1797	2219383	F19-10-4, F19-10-MH6	1052	insertion		hypothetical
	2219432	F19-10-2, F19-10-9	1052	insertion
ABUW_1758	2255937	F19-10-MH12	1052	insertion		hypothetical
hcaT	2318396	F19-10-CH6	43149	deletion		metabolite transporter, MFS superfamily
		F19-10-CH8	6	insertion
	2318417	F18-02, F19-02, F19-10-8, F19-10-MH12	43128	deletion
dnaX	2377932	F19-10-4	19	insertion		DNA polymerase III subunit gamma/tau
	2377990	F19-10-MH12	6	deletion
	2378011	F16-05	6	deletion
	2378019	F19-10-2, F19-10-9	19	insertion
	2378043	F19-10-MH6	12	insertion
	2378044	F19-10-CH6, F19-10-8	6	insertion
	2378071	F19-10-CH3, F19-10-CH8	6	insertion
cpaA	2381061	F19-10-4	1192	insertion		Metallo endopeptidase CpaA
ABUW_1664	2399317	F19-10-2, F19-10-9	1044	insertion		RDD domain-containing protein
ABUW_1655	2406886	F19-10-MH12	3352	deletion		TonB-dependent siderophore receptor
ABUW_1653	2408637	F19-10-4	1044	insertion		hypothetical
ABUW_3471	2423209	F19-10-MH12	36623	deletion		Hca operon transcriptional activator
hypothetical	2453180	F19-10-8	2272	deletion		Unknown
	2453375	F19-10-CH6	2272	deletion
transposase gene	2459732	F19-10-CH3, F19-10-CH8	37831	deletion		Transposase
	2459734	F15-06	37833	deletion
ABUW_1637	2472269	F19-10-2, F19-10-9	72951	deletion		oxidoreductase short-chain dehydrogenase / reductase family
		F19-10-4	63631
		F19-10-MH6	64327
	2472276	F19-10-CH3, F19-10-CH8	1051	insertion
pgaB	2554579	F19-10-8	3786	deletion		polysaccharide deacetylase
pgaA	2558042	F19-10-CH6	312	deletion		Outer membrane protein
	2558084	F19-10-4, F19-10-MH6	1029	insertion
ABUW_1499	2610036	F19-10-MH12	1052	insertion		hypothetical
csuC	2620461	F19-10-9	1042	insertion		Csu fimbrial biogenesis chaperone CsuC
	2621028	F19-10-9	566	deletion
	2621033	F19-10-2	1050	insertion
csuB	2621577	F19-10-MH12	1052	insertion		type I pilus protein CsuB
	2621582	F19-10-2	1052	insertion
csuA/B	2622319	F19-10-MH12	1052	insertion		Fimbrial major subunit CsuA/B family protein
	2622731	F15-06, F19-10-2, F19-10-CH3, F19-10-4, F19-10-MH6, F19-10-CH8, F19-10-9	1193	insertion
ABUW_1486	2623440	F19-10-MH12	1042	insertion		transcriptional regulator, TetR family protein
ABUW_1473	2631199	F19-10-MH6	1052	insertion		hypothetical
ABUW_1466	2635994	F19-10-MH6	1052	insertion		hypothetical
hypothetical	2646033	F19-10-MH6	1044	insertion		Unknown
hypothetical	2649909	F19-10-MH6	3875	deletion		Unknown
qacF	2726238	F19-10-MH12	1052	insertion		small multidrug resistance protein
basE	2819564	F19-10-MH12	24830	deletion		2,3-dihydroxybenzoate-AMP ligase
hypothetical	2844394	F19-10-MH12	1053	insertion		Unknown
hypothetical	2847076	F19-10-9	1052	insertion		Unknown
	2847080	F19-10-MH12	1052	insertion
pstB	2877440	F19-10-MH12	1558	deletion		phosphate ABC transporter, ATP-binding protein
pstA	2878998	F19-10-MH12	1039	insertion		phosphate ABC transporter, permease protein
hypothetical	2952824	F19-10-2, F19-10-9	1052	insertion		Unknown
	2953216	F19-10-MH12	1052	insertion
ABUW_0985	3014384	F19-10-MH12	1051	insertion		hypothetical
ABUW_0984	3017720	F19-10-MH12	1052	insertion		hypothetical
hypothetical	3071839	F19-10-MH12	1051	insertion		Unknown
ABUW_0896	3115299	F19-10-MH12	1052	insertion		hypothetical
hypothetical	3126118	F19-10-2, F19-10-9	1052	insertion		Unknown
bapA	3127303	F19-10-2, F19-10-9	3380	insertion		Biofilm-associated protein BapA
	3128926	F15-06, F19-10-CH3, F19-10-4, F19-10-MH6, F19-10-CH8, F19-10-9	1193	insertion
		F19-10-2	5554
	3131312	F16-05	615	deletion
	3132928	F19-10-4, F19-10-MH6	1839	deletion
	3133292	F19-10-2	4365	deletion
	3133337	F19-10-2	57	insertion
	3133395	F19-10-2	57	deletion
	3134475	F15-02	1876	deletion
	3135478	F19-10-2, F19-10-4, F19-10-9	628	deletion
	3136414	F15-06, F19-10-CH3, F19-10-MH6, F19-10-CH8	628	deletion
ABUW_0588	3359389	F19-10-MH12	1052	insertion		hypothetical
slt	3436184	F19-10-MH12	1051	insertion		lytic transglycosylase, catalytic
deaD	3505771	F19-10-CH6, F19-10-8	91	deletion		DEAD / DEAH boxhelicase
	3506010	F19-10-MH12	90	deletion
yjjK	3635555	F19-10-CH6	66	deletion		Energy-dependent translational throttle protein EttA
hypothetical	3668510	F19-10-MH12	1051	insertion		Unknown
hypothetical	3675512	F19-10-MH12	1052	insertion		Unknown
hypothetical	3791684	F19-10-9	1043	insertion		Unknown
hypothetical	3793960	F19-10-9	2275	deletion		Unknown
	3793964	F19-10-2	1052	insertion
ABUW_0118	3794514	F19-10-MH12	1052	insertion		hypothetical
hypothetical	3795281	F19-10-4	1043	insertion		Unknown
hypothetical	3796423	F19-10-MH6	1043	insertion		Unknown
vgrG	3801263	F19-10-2	5624	insertion		Type VI secretion system tip protein VgrG
		F19-10-9	5771
hypothetical	3809149	F19-10-MH6	12725	deletion		Unknown
comM	3816243	F19-10-4	20961	deletion		Competence protein ComM
5S ribosomal RNA gene	3851658	F19-10-2	5382	insertion		5S ribosomal RNA
			5571	deletion
mpl	4044909	F19-10-MH6	1052	insertion		UDP-N-acetylmuramate:L-alanyl-gamma-D-glutamyl- meso-diaminopimelate ligase

## Sheet: Table S4
TABLE S1. Isolation medium, chromosome and plasmid sizes (in bp) and number of SNP in comparison to F14-11 of the study strains.
				Chromosome		Plasmid
	Strain	Date of isolation	Isolation medium	Size	Resistance markers	Size	Resistance markers	SNPs
				(Accession number)		(Accession number)
Longitudinal strains	F14-11	2014-11-01	blood agar	4,061,790 (CP151719.1)	blaOXA-23 (2 copies), nreB, abaF, blaOXA-64, adeS_H189Y, amvA, blaADC-26, gyrA_S81L parC_S84L, ant(3'')-IIa	145509	aac(3)-IIe, aac(6')-Ian, sul2, tet(B), aph(6)-Id, aph(3'')-Ib	0
						(CP151720.1)
	F15-01A	2015-01-01	blood agar	4063881	blaOXA-23 (2 copies), nreB, abaF, blaOXA-64, adeS_H189Y, amvA, blaADC-26, gyrA_S81L parC_S84L, ant(3'')-IIa	145508	aac(3)-IIe, aac(6')-Ian, sul2, tet(B), aph(6)-Id, aph(3'')-Ib	3
				(CP151717.1)		(CP151718.1)
	F15-01B	2015-01-01	blood agar	4063898	blaOXA-23 (2 copies), nreB, abaF, blaOXA-64, adeS_H189Y, amvA, blaADC-26, gyrA_S81L parC_S84L, ant(3'')-IIa	145508	aac(3)-IIe, aac(6')-Ian, sul2, tet(B), aph(6)-Id, aph(3'')-Ib	5
				(CP151715.1)		(CP151716.1)
	F15-02	Feb-2015	blood agar	4062013	blaOXA-23 (2 copies), nreB, abaF, blaOXA-64, adeS_H189Y, amvA, blaADC-26, gyrA_S81L parC_S84L, ant(3'')-IIa	145508	aac(3)-IIe, aac(6')-Ian, sul2, tet(B), aph(6)-Id, aph(3'')-Ib	5
				(CP151713.1)		(CP151714.1)
	F15-06	June-2015	blood agar	4029029	blaOXA-23 (2 copies), nreB, abaF, blaOXA-64, adeS_H189Y, amvA, blaADC-26, gyrA_S81L parC_S84L, ant(3'')-IIa	145709	aac(3)-IIe, aac(6')-Ian, sul2, tet(B), aph(6)-Id, aph(3'')-Ib	19
				(CP151711.1)		(CP151712.1)
	F16-05	May-2016	blood agar	4060980	blaOXA-23 (2 copies), nreB, abaF, blaOXA-64, adeS_H189Y, amvA, blaADC-26, gyrA_S81L parC_S84L, ant(3'')-IIa	145522	aac(3)-IIe, aac(6')-Ian, sul2, tet(B), aph(6)-Id, aph(3'')-Ib	5
				(CP151709.1)		(CP151710.1)
	F18-02	Feb-2018	blood agar	4018678	blaOXA-23 (2 copies), nreB, abaF, blaOXA-64, adeS_H189Y, amvA, blaADC-26, gyrA_S81L parC_S84L, ant(3'')-IIa	145508	aac(3)-IIe, aac(6')-Ian, sul2, tet(B), aph(6)-Id, aph(3'')-Ib	3
				(CP151707.1)		(CP151708.1)
	F19-02	Feb-2019	blood agar	3974547	blaOXA-23 (2 copies), nreB, abaF, blaOXA-64, adeS_H189Y, amvA, blaADC-26, gyrA_S81L parC_S84L, ant(3'')-IIa	146537	aac(3)-IIe, aac(6')-Ian, sul2, tet(B), aph(6)-Id, aph(3'')-Ib	4
				(CP151705.1)		(CP151706.1)
Synchronic strains	F19-10-2	2019-10-01	LB-agar	4015145	blaOXA-23 (2 copies), nreB, abaF, blaOXA-64, adeS_H189Y, amvA, blaADC-26, gyrA_S81L parC_S84L, ant(3'')-IIa	-	-	76
				(CP151704.1)
	F19-10-CH3	2019-10-01	CHROMagar	4027485	blaOXA-23 (1 copy), nreB, abaF, blaOXA-64, adeS_H189Y, amvA, blaADC-26, gyrA_S81L parC_S84L, ant(3'')-IIa	145482	aac(3)-IIe, aac(6')-Ian, sul2, tet(B), aph(6)-Id, aph(3'')-Ib	64
				(CP151694.1)		(CP151695.1)
	F19-10-4	2019-10-01	LB-agar	3687116	blaOXA-23 (1 copy), nreB, blaOXA-64, adeS_H189Y, amvA, blaADC-26, gyrA_S81L parC_S84L, ant(3'')-IIa	132823	aac(3)-IIe, aac(6')-Ian, sul2, tet(B), aph(6)-Id, aph(3'')-Ib	22
				(CP151702.1)		(CP151703.1)
	F19-10-CH6	2019-10-01	CHROMagar	4017757	blaOXA-23 (2 copies), nreB, abaF, blaOXA-64, adeS_H189Y, amvA, blaADC-26, gyrA_S81L parC_S84L, ant(3'')-IIa	127468	aac(3)-IIe, aac(6')-Ian, sul2, tet(B), aph(6)-Id, aph(3'')-Ib	34
				(CP151692.1)		(CP151693.1)
	F19-10-MH6	2019-10-01	Mueller-Hinton-agar	3692337	blaOXA-23 (1 copy), nreB, blaOXA-64, adeS_H189Y, amvA, blaADC-26, gyrA_S81L parC_S84L, ant(3'')-IIa	131775	aac(3)-IIe, aac(6')-Ian, sul2, tet(B), aph(6)-Id, aph(3'')-Ib	22
				(CP151697.1)		(CP151698.1)
	F19-10-8	2019-10-01	LB-agar	3971674	blaOXA-23 (1 copy), nreB, blaOXA-64, adeS_H189Y, amvA, blaADC-26, gyrA_S81L parC_S84L, ant(3'')-IIa	132530	aac(3)-IIe, aac(6')-Ian, sul2, tet(B), aph(6)-Id, aph(3'')-Ib	36
				(CP151700.1)		(CP151701.1)
	F19-10-CH8	2019-10-01	CHROMagar	3984359	blaOXA-23 (1 copy), nreB, abaF, blaOXA-64, adeS_H189Y, amvA, blaADC-26, gyrA_S81L parC_S84L, ant(3'')-IIa	145482	aac(3)-IIe, aac(6')-Ian, sul2, tet(B), aph(6)-Id, aph(3'')-Ib	59
				(CP151690.1)		(CP151691.1)
	F19-10-9	2019-10-01	LB-agar	4013624	blaOXA-23 (1 copy), nreB, abaF, blaOXA-64, adeS_H189Y, amvA, blaADC-26, gyrA_S81L parC_S84L, ant(3'')-IIa	-	-	78
				(CP151699.1)
	F19-10-MH12	2019-10-01	Mueller-Hinton-agar	3877559	abaF, adeS_H189Y, amvA, ant(3'')-IIa, blaADC-26, blaOXA-64, gyrA_S81L, nreB, parC_S84L	-	-	62
				(CP151696.1)

## Sheet: Table S5
TABLE S2. Chromosome and contig sequences used in phylogenetic analysis of ST25 strains closely related to F14-11, with BLAST outputs showing coverage and percentage identity of plasmid or contig sequences against the pF14-11 reference.
Strain	Sequences (accession number)	Coverage of pF14-11	Identity to pF14-11
VB82	Chromosome (CP050385.1)	0.97	1
	Plasmid: pVB82_1 (CP050386)
HWBA8	Chromosome (CP020597.1)	0.96	1
	Plasmid: pHWBA8_1 (CP020596)
40288-CIRI	Chromosome (CP151688.1)	1	0.9999
	Plasmid: p40288-CIRI (CP151689)
Cl107	Chromosome (CP098521.1)	1	0.9999
	Plasmid: pCl107 (CP098522)
UPAB1	Chromosome (CP032215.1)	0.65	0.9995
	Plasmid: pAB5 (CP032216, CP032218, CP032219)
16A1524	Contigs (GCA_030377255)	1	1
NM3	Contigs (GCA_001007725)	1	1
17021	Contigs (GCA_022241165)	0.99	1
AB23	Contigs (GCA_023896455)	0.87	1
741019	Contigs (GCA_001007775)	0.99	0.9999
545_16	Contigs (GCA_015536865)	0.99	0.9999
CCBH28244	Contigs (GCA_015666535)	0.98	0.9999
Ab376	Contigs (GCA_012524275)	0.98	0.9999
17A1904	Contigs (GCA_020256045)	0.97	0.9999
A-71.198	Contigs (GCA_009829555)	0.94	0.9999
18A2070	Contigs (GCA_020256005)	0.96	0.9998
A15	Contigs (GCA_014531345)	0.99	0.9997
2992	Contigs (GCA_008709655)	0.99	0.9995
A-71.192	Contigs (GCA_009829595)	0.95	0.9987
OIFC143	Contigs (GCA_000278665)	0.73	0.9913
Cl79	Contigs (GCA_000516635)	0.83	0.9912
Naval18	Contigs (GCA_000214965)	0.82	0.9912
107m	Contigs (GCA_000493615)	0.01	0.7498
